# Supplementary material for: Synthesis, Structure, Crystallization and Mechanical Properties of Isodimorphic PBS-ran-PCL Copolyesters
Source: Polymers (Basel). 2021 Jul 9;13(14):2263. doi: 10.3390/polym13142263 (PMC8309441; doi:10.3390/polym13142263)
Supplement: Supplementary file 1 [file polymers-13-02263-s001.zip]

Archive with 1 entries (1 files):
- polymers-1289291-supplementary.pdf
